# Supplementary material for: Arthroscopic Repair for Posterior Shoulder Instability: Case series and surgical outcome
Source: Int J Surg Case Rep. 2020 Jul 31;74:177–81. doi: 10.1016/j.ijscr.2020.07.061 (PMC7479253; doi:10.1016/j.ijscr.2020.07.061)
Supplement: Supplementary file 1 [file mmc1.zip]

Archive with 1 entries (1 files):
- DataProfile_4872894.xml
