# Supplementary material for: Arthroscopic Repair for Posterior Shoulder Instability: Case series and surgical outcome
Source: Int J Surg Case Rep. 2020 Jul 31;74:177–81. doi: 10.1016/j.ijscr.2020.07.061 (PMC7479253; doi:10.1016/j.ijscr.2020.07.061)
Supplement: Supplementary file 1 [file mmc1.zip › DataProfile_4872894.xml]

<?xml version="1.0" encoding="UTF-8" standalone="no"?><data:data><datasets><author>DAROLA@UW.EDU</author><type>0</type><dataset><value>1</value><reason>The data that has been used is confidential</reason><comments/></dataset></datasets></data:data>
